# Supplementary material for: The inhibition mechanism of the SUR2A-containing KATP channel by a regulatory helix
Source: Nat Commun. 2023 Jun 17;14:3608. doi: 10.1038/s41467-023-39379-4 (PMC10276813; doi:10.1038/s41467-023-39379-4)
Supplement: Supplementary file 4 — Source Data [file 41467_2023_39379_MOESM4_ESM.xlsx]

## Sheet: Fig. 6b
		SUR2A-WT (%)											SUR2A-R930A (%)					SUR2A-L933A (%)							SUR2A-Y938A (%)				SUR2A-D789V (%)				SUR2A-R930A-D789V (%)				SUR2A-insertion (%)						SUR2B-WT (%)
	0.2mM Mg-ATP	0.099846	0.097546	0.287575	0.109047	0.24	0.35	0.16	0.2	0.28	0.4	0.12	0.507454	0.678168	0.620543	0.700095	0.604008	0.739628	0.386463	0.561868	0.885374	0.516674	0.177556	0.723346	0.621304	0.675659	0.266127	0.562121	0.694915	0.815871	0.728125	0.831768	0.737221	0.698701	0.634664	0.506974	0.51049	0.568407	0.283491	0.300802	0.536376	0.426649	0.465862	0.442955	0.51	0.58	0.28	0.3	0.22
	0.2mM Mg-ATP+0.5mM Mg-ADP	0.3702	0.435629	0.723358	0.676753	0.44	0.66	0.56	0.25	0.69	0.59	0.2	0.660742	0.894291	0.687606	0.720287	0.632233	0.904025	0.536754	0.757342	0.911668	0.886058	0.324366	0.825827	0.984587	0.853717	0.624819	0.635606	0.775424	0.789213	0.772656	0.791444	0.627785	0.682251	0.758464	0.678112	0.742757	0.722527	0.696888	0.459689	0.743335	0.713997	0.964751	0.691126	0.81	0.73	0.72	0.87	0.72
	0.2mM ATP	0.104967	0.040222	0.275501	0.196225	0.1	0.14	0.07	0.04	0.2	0.26	0.06	0.09805	0.282936	0.287776	0.137553	0.060965	0.46192	0.089156	0.105441	0.281841	0.106068	0.041507	0.15579	0.233288	0.278177	0.0593	0.241667	0.114407	0.195908	0.107813	0.217806	0.091088	0.180087	0.227388	0.092811	0.137862	0.168132	0.060217	0.046205	0.045188	0.07537	0.124166	0.048269	0.12	0.1	0.03	0.1	0.09
[truncated: 17 more columns]
